# Supplementary material for: A Carbon Nanofiber Electrochemical Sensor Made of FeMn@C for the Rapid Detection of Tert-Butyl Hydroquinone in Edible Oil
Source: Molecules. 2025 Jun 25;30(13):2725. doi: 10.3390/molecules30132725 (PMC12251489; doi:10.3390/molecules30132725)
Supplement: Supplementary file 1 [file molecules-30-02725-s001.zip]

Archive with 1 entries (1 files):
- molecules-3641776-supplementary.pdf
